# Supplementary material for: An automated framework for exploring and learning potential-energy surfaces
Source: Nat Commun. 2025 Aug 18;16:7666. doi: 10.1038/s41467-025-62510-6 (PMC12361387; doi:10.1038/s41467-025-62510-6)
Supplement: Supplementary file 4 — Source Data [file 41467_2025_62510_MOESM4_ESM.xlsx]

## Sheet: Figure_2a
DFT_evaluations_oS24	oS24	DFT_evaluations_beta-tin	beta-tin	DFT_evaluations_diamond	diamond
100	0.373183	100	0.224058	100	0.526007
200	0.263	200	0.0493079	200	0.409121
300	0.139018	300	0.00779601	300	0.11561
400	0.119966	400	0.0139702	400	0.0732164
500	0.119288	500	0.0128367	500	0.00651274
600	0.0740526	600	0.00873109	600	0.001
700	0.0694047	700	0.00613477	700	0.001
800	0.0535549	800	0.00772727	800	0.001
900	0.0513107	900	0.00807162	900	0.001
1000	0.0582815	1000	0.00709873	1000	0.001
1100	0.0601316	1100	0.00684061	1100	0.00115072
1200	0.0632768	1200	0.00529388	1200	0.00110717
1300	0.001	1300	0.00456259	1300	0.001
1400	0.001	1400	0.0041875	1400	0.001
1500	0.00109996	1500	0.00629314	1500	0.001
1600	0.001	1600	0.00552114	1600	0.001
1700	0.001	1700	0.00678448	1700	0.001
1800	0.001	1800	0.00769883	1800	0.001
1900	0.001	1900	0.00819675	1900	0.001
2000	0.00127611	2000	0.00860748	2000	0.001
2100	0.0016319	2100	0.00914615	2100	0.001
2200	0.00169388	2200	0.00860968	2200	0.001
2300	0.00135125	2300	0.00852603	2300	0.001
2400	0.00124733	2400	0.00838565	2400	0.001
2500	0.00113521	2500	0.00820351	2500	0.001
2600	0.001	2600	0.00718475	2600	0.001
2700	0.001	2700	0.00732549	2700	0.001
2800	0.001	2800	0.00730587	2800	0.001
2900	0.001	2900	0.00658172	2900	0.001
3000	0.001	3000	0.00727147	3000	0.001
3100	0.001	3100	0.0073406	3100	0.001
3200	0.001	3200	0.00716282	3200	0.001
3300	0.001	3300	0.00704622	3300	0.001
3400	0.001	3400	0.00696192	3400	0.001
3500	0.001	3500	0.00621859	3500	0.001
3600	0.001	3600	0.00739601	3600	0.001
3700	0.001	3700	0.00729493	3700	0.001
3800	0.001	3800	0.00750337	3800	0.001
3900	0.001	3900	0.00787551	3900	0.001
4000	0.001	4000	0.0071323	4000	0.001
4100	0.001	4100	0.00762475	4100	0.001
4200	0.001	4200	0.00740525	4200	0.001
4300	0.001	4300	0.00734518	4300	0.001
4400	0.001	4400	0.00759462	4400	0.001
4500	0.001	4500	0.00691287	4500	0.001
4600	0.001	4600	0.00707361	4600	0.001
4700	0.001	4700	0.00648042	4700	0.001
4800	0.001	4800	0.00640326	4800	0.001
4900	0.001	4900	0.00669974	4900	0.001
5000	0.001	5000	0.00605444	5000	0.001

## Sheet: Figure_2b
DFT_evaluations_Anatase	Anatase	DFT_evaluations_TiO2-B	TiO2-B	DFT_evaluations_Rutile	Rutile
100	0.901419	100	0.475567	100	0.0228227
200	0.204306	200	0.528989	200	0.145306
300	0.0896311	300	0.448106	300	0.0548074
400	0.0776881	400	0.138487	400	0.0343422
500	0.0534522	500	0.018991	500	0.0146578
600	0.001	600	0.00786151	600	0.00863691
700	0.0202076	700	0.0120673	700	0.00232119
800	0.001	800	0.00292703	800	0.00177146
900	0.001	900	0.0290169	900	0.00117946
1000	0.001	1000	0.0208155	1000	0.001
1100	0.001	1100	0.0314946	1100	0.001
1200	0.001	1200	0.00755601	1200	0.001
1300	0.001	1300	0.00132764	1300	0.001
1400	0.001	1400	0.0189058	1400	0.001
1500	0.001	1500	0.00355577	1500	0.001
1600	0.001	1600	0.0127493	1600	0.001
1700	0.001	1700	0.00796809	1700	0.001
1800	0.001	1800	0.0363914	1800	0.001
1900	0.001	1900	0.0266755	1900	0.001
2000	0.001	2000	0.0161199	2000	0.001
2100	0.001	2100	0.0114587	2100	0.001
2200	0.001	2200	0.0160276	2200	0.001
2300	0.001	2300	0.0133371	2300	0.001
2400	0.001	2400	0.0150163	2400	0.001
2500	0.001	2500	0.0244156	2500	0.001
2600	0.001	2600	0.0289005	2600	0.001
2700	0.001	2700	0.00963104	2700	0.001
2800	0.001	2800	0.00761911	2800	0.001
2900	0.001	2900	0.0127019	2900	0.001
3000	0.001	3000	0.00961596	3000	0.001
3100	0.001	3100	0.0180245	3100	0.001
3200	0.001	3200	0.00704008	3200	0.001
3300	0.001	3300	0.0279725	3300	0.001
3400	0.001	3400	0.0159165	3400	0.001
3500	0.001	3500	0.017907	3500	0.001
3600	0.001	3600	0.0174243	3600	0.001
3700	0.001	3700	0.023183	3700	0.001
3800	0.001	3800	0.0160414	3800	0.001
3900	0.001	3900	0.0136285	3900	0.001
4000	0.001	4000	0.0293144	4000	0.001
4100	0.001	4100	0.0120926	4100	0.001
4200	0.001	4200	0.00347969	4200	0.001
4300	0.001	4300	0.0109927	4300	0.001
4400	0.001	4400	0.00235047	4400	0.001
4500	0.001	4500	0.00449607	4500	0.001
4600	0.001	4600	0.00481442	4600	0.001
4700	0.001	4700	0.00239635	4700	0.001
4800	0.001	4800	0.0254506	4800	0.001
4900	0.001	4900	0.0121267	4900	0.001
5000	0.001	5000	0.0203673	5000	0.001

## Sheet: Figure_2c
DFT_evaluations_Ti2O3	Ti2O3	DFT_evaluations_TiO	TiO	DFT_evaluations_Ti2O	Ti2O
99	0.737756	99	2.02211	99	2.37876
199	0.930453	199	0.956395	199	1.41114
299	0.152684	299	0.253795	299	1.16882
399	0.0302176	399	0.250792	399	0.984634
499	0.099119	499	0.107064	499	0.933956
599	0.0792449	599	0.234149	599	0.390751
699	0.0138122	699	0.0372477	699	0.449887
799	0.0780433	799	0.0184176	799	0.367894
899	0.00198287	899	0.00343562	899	0.324163
999	0.0967585	999	0.0317143	999	0.0729699
1099	0.0704638	1099	0.0125857	1099	0.0950889
1199	0.0552885	1199	0.0179933	1199	0.0677239
1299	0.0597773	1299	0.0265414	1299	0.0398734
1399	0.0475357	1399	0.021623	1399	0.0550718
1499	0.0486677	1499	0.00571943	1499	0.0324799
1599	0.0105939	1599	0.00359822	1599	0.0419287
1699	0.00820784	1699	0.00684785	1699	0.0522386
1799	0.00485961	1799	0.00122788	1799	0.0231728
1899	0.0105042	1899	0.00923472	1899	0.0389077
1999	0.00920665	1999	0.00233021	1999	0.0268411
2099	0.0107109	2099	0.0123374	2099	0.045363
2199	0.00431118	2199	0.00123607	2199	0.0279616
2299	0.00887659	2299	0.0106767	2299	0.00787041
2399	0.001	2399	0.0042661	2399	0.00742055
2499	0.00509989	2499	0.00300931	2499	0.00788047
2599	0.00501018	2599	0.00730605	2599	0.00340631
2699	0.00250013	2699	0.00541217	2699	0.00238938
2799	0.00906223	2799	0.001	2799	0.00217012
2899	0.00425096	2899	0.00489199	2899	0.00185406
2999	0.00411432	2999	0.001	2999	0.00120494
3099	0.00941487	3099	0.0010932	3099	0.001
3199	0.00262149	3199	0.00311083	3199	0.001
3299	0.0054615	3299	0.00441347	3299	0.00179217
3399	0.00411543	3399	0.00211418	3399	0.00147752
3499	0.00382201	3499	0.0127539	3499	0.001
3599	0.00370758	3599	0.00845658	3599	0.00145792
3699	0.00212531	3699	0.00133091	3699	0.00107725
3799	0.00587989	3799	0.00384201	3799	0.001
3899	0.00185846	3899	0.00379098	3899	0.001
3999	0.00344865	3999	0.00510373	3999	0.001
4099	0.00135563	4099	0.00535704	4099	0.00107958
4199	0.00218176	4199	0.0121011	4199	0.001
4299	0.00233028	4299	0.00804293	4299	0.001
4399	0.00321931	4399	0.0133703	4399	0.001
4499	0.00374905	4499	0.00747429	4499	0.00111385
4599	0.00335525	4599	0.00842738	4599	0.00133743
4699	0.00195933	4699	0.0137923	4699	0.00116864
4799	0.00484482	4799	0.014192	4799	0.001
4899	0.00428623	4899	0.0108145	4899	0.00114385
4999	0.00152811	4999	0.0110882	4999	0.00122462

## Sheet: Figure_3a
Core_Hours_PBE_quartz	Error_PBE_quartz	Core_Hours_SCAN_quartz	Error_SCAN_quartz	Core_Hours_PBE_cristobalite	Error_PBE_cristobalite	Core_Hours_SCAN_cristobalite	Error_SCAN_cristobalite
192.981	1.65252	970.453	0.298794	192.981	2.23043	970.453	0.751544
854.72	0.092523	2229.67	0.118359	854.72	0.121129	2229.67	0.204956
1441.02	0.147455	3395.56	0.00564039	1441.02	0.395674	3395.56	0.0543507
2197.12	0.0590913	4777.94	0.0346707	2197.12	0.147013	4777.94	0.0445238
3160.73	0.00324283	6331.01	0.00155947	3160.73	0.0104758	6331.01	0.025209
4304.98	0.0131307	7927.04	0.00114318	4304.98	0.00353649	7927.04	0.0302743
5350.17	0.001	9719	0.00103717	5350.17	0.0047188	9719	0.0363175
6412.52	0.00566356	11486.3	0.001	6412.52	0.00117367	11486.3	0.00646569
7557.06	0.001	13235.9	0.001	7557.06	0.00138442	13235.9	0.00702356
8676.42	0.001	15326.7	0.001	8676.42	0.0046647	15326.7	0.001
9784.79	0.001	17037	0.001	9784.79	0.00104352	17037	0.0175575
10898.9	0.001	18958.8	0.001	10898.9	0.00144543	18958.8	0.00174975
12036.2	0.001	20876.5	0.001	12036.2	0.00222869	20876.5	0.00800593
13182	0.001	22720.2	0.001	13182	0.001	22720.2	0.00235661
14302.3	0.00104608	23731.2	0.001	14302.3	0.0015511	23731.2	0.001
15466.2	0.001	25653	0.001	15466.2	0.001	25653	0.001
16640.5	0.001	27570.7	0.001	16640.5	0.001	27570.7	0.00132848
17797.9	0.001	29414.4	0.001	17797.9	0.00206791	29414.4	0.001
18951.1	0.001	31086.7	0.001	18951.1	0.001415	31086.7	0.00345237
20127.5	0.001	32977.8	0.001	20127.5	0.00375906	32977.8	0.001
21324.4	0.001	34959.4	0.001	21324.4	0.00245599	34959.4	0.00269851
22503.5	0.001	36839.7	0.001	22503.5	0.001	36839.7	0.00327682
23669.6	0.001	38585.9	0.001	23669.6	0.0010046	38585.9	0.00298275
24839.5	0.001	40606.8	0.001	24839.5	0.00142915	40606.8	0.00363451
25983.5	0.001	42449.1	0.001	25983.5	0.00275816	42449.1	0.00250746
27117.9	0.001	44468.3	0.001	27117.9	0.00147281	44468.3	0.00456194
28277.6	0.001	46343.1	0.001	28277.6	0.00110702	46343.1	0.00236964
29450.2	0.001	48182.3	0.001	29450.2	0.0011265	48182.3	0.001
30630	0.001	50078.4	0.001	30630	0.00182684	50078.4	0.00425805
31826.8	0.001	52047.6	0.001	31826.8	0.00115816	52047.6	0.001

## Sheet: Figure_3b
Phase	PBE (meV/atom)	SCAN (meV/atom)
cristobalite	-7.9	7.4
coesite	30	11
stishovite	186	128

## Sheet: Figure_3c
Structures_GAP@PBE	Energy difference (meV/atom)	Structures_GAP@SCAN	Energy difference (meV/atom).1
100	570.029	100	460.149
200	205.773	200	93.9964
300	240.34	300	56.1099
400	80.0425	400	86.5941
500	5.83944	500	31.0492
600	8.78797	600	36.5307
700	-12.1789	700	42.6799
800	-1.04198	800	13.5156
900	-6.01815	900	-0.283267
1000	-2.46267	1000	6.88057
1100	-7.81036	1100	-10.4417
1200	-10.27	1200	5.2088
1300	-6.19182	1300	-1.21626
1400	-8.39975	1400	4.87193
1500	-10.4764	1500	6.35777
1600	-8.87898	1600	6.48639
1700	-8.41243	1700	8.35257
1800	-6.30704	1800	7.51041
1900	-6.99859	1900	10.5417
1997	-4.50646	2000	7.17732
2097	-5.68145	2100	9.61609
2197	-7.25954	2200	10.5059
2297	-9.3061	2300	10.2499
2396	-7.09235	2400	10.3457
2496	-5.72044	2500	9.25453
2596	-7.15168	2600	11.1918
2696	-7.29863	2700	9.20792
2796	-7.40754	2800	7.20755
2896	-6.54649	2900	10.9856
2996	-7.51755	3000	7.46685

## Sheet: Figure_4a
r_OO_Expt	Expt_OO_rdf	r_OO_GAP	GAP_OO_rdf	r_HO_Expt	Expt_HO_rdf	r_HO_GAP	GAP_HO_rdf
2.39886	0.02078	0.025	0	0.64362	0.02639	0.025	0
2.43556	0.05342	0.075	0	0.69792	0.08605	0.075	0
2.46121	0.11214	0.125	0	0.71723	0.1532	0.125	0
2.4853	0.18173	0.175	0	0.73984	0.25766	0.175	0
2.49982	0.24261	0.225	0	0.74966	0.34347	0.225	0
2.51121	0.32305	0.275	0	0.75629	0.42556	0.275	0
2.52737	0.39915	0.325	0	0.7598	0.53003	0.325	0
2.54033	0.47308	0.375	0	0.76641	0.60465	0.375	0
2.55018	0.56657	0.425	0	0.77984	0.82479	0.425	0
2.56638	0.65788	0.475	0	0.78263	0.70165	0.475	0
2.57462	0.74702	0.525	0	0.78336	0.933	0.525	0
2.58284	0.82964	0.575	0	0.79013	1.05986	0.575	0
2.59426	0.9166	0.625	0	0.80013	1.20164	0.625	0
2.60409	1.00357	0.675	0	0.81037	1.41805	0.675	0
2.61231	1.08836	0.725	0	0.81092	1.58969	0.725	0
2.62063	1.20141	0.775	0	0.82093	1.73521	0.775	0
2.6337	1.30794	0.825	0	0.83401	1.84714	0.825	0
2.64199	1.4123	0.875	0	0.83449	1.99639	0.875	0.0523598
2.65039	1.55361	0.925	0	0.83815	2.14564	0.925	5.75599
2.66847	1.73189	0.975	0	0.84809	2.26877	0.975	30.6766
2.68473	1.8406	1.025	0	0.84845	2.38444	1.025	12.6246
2.69307	1.96234	1.075	0	0.85539	2.56354	1.075	0.525901
2.70462	2.09279	1.125	0	0.85867	2.59339	1.125	0.00592109
2.71771	2.20367	1.175	0	1.13872	2.58572	1.175	0.000271398
2.73396	2.3102	1.225	0	1.14156	2.47751	1.225	0
2.7518	2.41674	1.275	0	1.14311	1.96631	1.275	0
2.77601	2.52328	1.325	0	1.14348	2.08198	1.325	0
2.81443	2.59506	1.375	0	1.14387	2.20512	1.375	0
2.85878	2.5277	1.425	0	1.14425	2.32452	1.425	0.000738132
2.87445	2.45163	1.475	0	1.14902	1.82078	1.475	0.00275577
2.89013	2.37773	1.525	0	1.15184	1.70884	1.525	0.0145015
2.90263	2.306	1.575	0	1.15278	1.50362	1.575	0.0611795
2.91196	2.23862	1.625	0	1.15476	1.62488	1.625	0.176392
2.92597	2.14081	1.675	0	1.16193	1.37861	1.675	0.408837
2.9353	2.07125	1.725	0	1.16311	1.24988	1.725	0.739731
2.94937	1.993	1.775	0	1.16584	1.10809	1.775	1.09495
2.96028	1.92127	1.825	0	1.17295	0.84129	1.825	1.30884
2.96643	1.85171	1.875	0	1.17491	0.95696	1.875	1.40146
2.97892	1.77563	1.925	0	1.17565	0.69017	1.925	1.28359
2.9914	1.69738	1.975	0	1.18444	0.45135	1.975	1.08685
3.00546	1.61479	2.025	0	1.1864	0.56703	2.025	0.860301
3.01638	1.54741	2.075	0	1.19369	0.3562	2.075	0.682785
3.02733	1.48655	2.125	0	1.21257	0.28902	2.125	0.522321
3.03987	1.42786	2.175	0	1.2264	0.13416	2.175	0.426814
3.05555	1.35396	2.225	0	1.22665	0.21252	2.225	0.352362
3.07287	1.29528	2.275	0	1.2453	0.07444	2.275	0.293095
3.09014	1.22138	2.325	0	1.27705	0.0483	2.325	0.276257
3.12013	1.14532	2.375	0	1.33116	0.05013	2.375	0.255447
3.14224	1.09099	2.425	0.0010196	1.35831	0.08182	2.425	0.253562
3.17707	1.03668	2.475	0.00905409	1.39981	0.12097	2.475	0.25639
3.22462	0.97585	2.525	0.051254	1.45737	0.20488	2.525	0.263794
3.27063	0.93241	2.575	0.215443	1.47984	0.26457	2.575	0.27716
3.30233	0.89113	2.625	0.621073	1.5039	0.32425	2.625	0.317063
3.34996	0.85639	2.675	1.30403	1.53117	0.39513	2.675	0.338472
3.38495	0.8499	2.725	2.08689	1.56326	0.47533	2.725	0.392579
3.43268	0.84777	2.775	2.70924	1.58416	0.54434	2.775	0.445376
3.50115	0.86087	2.825	2.90156	1.61144	0.61522	2.825	0.530661
3.62536	0.88707	2.875	2.70758	1.63868	0.67303	2.875	0.625618
3.69066	0.90451	2.925	2.35475	1.66109	0.71406	2.925	0.749219
3.7512	0.92848	2.975	1.98784	1.69477	0.79612	2.975	0.883282
3.80218	0.94591	3.025	1.62961	1.71249	0.86327	3.025	1.02797
3.86431	0.96771	3.075	1.39474	1.73493	0.91363	3.075	1.17799
3.9121	0.98297	3.125	1.21431	1.76856	0.98077	3.125	1.30791
3.98378	1.00477	3.175	1.11525	1.78136	1.00315	3.175	1.43176
4.03159	1.02655	3.225	1.0266	1.81485	1.02738	3.225	1.53511
4.10009	1.04835	3.275	1.00137	1.83082	1.04416	3.275	1.57252
4.14151	1.06143	3.325	0.956563	1.84841	1.07026	3.325	1.60036
4.20364	1.08322	3.375	0.918167	1.88014	1.03852	3.375	1.58366
4.25141	1.09413	3.425	0.916729	1.92134	0.98625	3.425	1.5292
4.30556	1.10722	3.475	0.900593	1.95144	0.94332	3.475	1.46115
4.34537	1.11595	3.525	0.900319	1.97515	0.89106	3.525	1.39074
4.39948	1.11817	3.575	0.89525	1.99568	0.84254	3.575	1.32179
4.47909	1.12911	3.625	0.894452	2.01306	0.80335	3.625	1.24024
4.56339	1.11832	3.675	0.909791	2.05101	0.72869	3.675	1.20042
4.63815	1.10751	3.725	0.907354	2.07624	0.65405	3.725	1.14356
4.69541	1.09887	3.775	0.947432	2.09676	0.60179	3.775	1.12257
4.78928	1.09025	3.825	0.929382	2.12679	0.53834	3.825	1.10353
4.84812	1.07943	3.875	0.954769	2.14416	0.49541	3.875	1.08218
4.91011	1.05557	3.925	0.969812	2.18371	0.42262	3.925	1.06677
4.97368	1.03172	3.975	0.994426	2.21221	0.37596	3.975	1.05547
5.03409	1.0122	4.025	0.999667	2.23914	0.33676	4.025	1.0535
5.10247	0.99487	4.075	1.00544	2.26928	0.30875	4.075	1.03527
5.15174	0.97752	4.125	1.00526	2.31533	0.27514	4.125	1.02156
5.21055	0.95366	4.175	1.0177	2.36775	0.24711	4.175	1.00953
5.27733	0.93633	4.225	1.0082	2.41545	0.23588	4.225	0.989708
5.35524	0.91683	4.275	1.03192	2.45206	0.23772	4.275	0.978852
5.45065	0.893	4.325	1.03176	2.50304	0.25634	4.325	0.953766
5.53975	0.8909	4.375	1.03204	2.54128	0.26937	4.375	0.93865
5.59862	0.88661	4.425	1.06611	2.58275	0.30106	4.425	0.930725
5.66865	0.88884	4.475	1.05919	2.6338	0.3402	4.475	0.925725
5.70528	0.89757	4.525	1.04228	2.66894	0.38122	4.525	0.919016
5.75942	0.91066	4.575	1.05823	2.71207	0.43156	4.575	0.908957
5.8247	0.92159	4.625	1.05846	2.76482	0.50801	4.625	0.909698
5.88204	0.93685	4.675	1.05336	2.79683	0.56396	4.675	0.908227
5.93141	0.94994	4.725	1.05045	2.83519	0.61617	4.725	0.903577
5.97917	0.95433	4.775	1.08031	2.86402	0.67398	4.775	0.919186
6.03014	0.96959	4.825	1.09429	2.89446	0.73926	4.825	0.936083
6.07634	0.98485	4.875	1.08261	2.92809	0.80453	4.875	0.943172
6.12888	0.99359	4.925	1.07329	2.95374	0.86421	4.925	0.955034
6.18779	1.00451	4.975	1.0511	2.97944	0.93882	4.975	0.95583
		5.025	1.01111	3.0099	1.00969	5.025	0.967253
		5.075	1.00269	3.03395	1.06751	5.075	0.967888
		5.125	0.967528	3.05641	1.12533	5.125	0.96837
		5.175	0.948811	3.08205	1.18128	5.175	0.973537
		5.225	0.926566	3.10613	1.2447	5.225	0.98717
		5.275	0.90639	3.13346	1.33236	5.275	0.993743
		5.325	0.888814	3.16384	1.37898	5.325	0.995191
		5.375	0.889685	3.20541	1.43865	5.375	1.00285
		5.425	0.895059	3.25493	1.49832	5.425	1.007
		5.475	0.878335	3.28203	1.51509	5.475	1.01529
		5.525	0.892662	3.32185	1.52625	5.525	1.00729
		5.575	0.893264	3.36	1.5113	5.575	1.01479
		5.625	0.912466	3.41085	1.48887	5.625	1.00956
		5.675	0.902928	3.44575	1.45526	5.675	1.01617
		5.725	0.916679	3.46954	1.42913	5.725	1.00756
		5.775	0.937417	3.50125	1.39179	5.775	1.00465
		5.825	0.947016	3.55199	1.33392	5.825	0.997844
		5.875	0.954678	3.59637	1.27978	5.875	0.997251
		5.925	0.972965	3.63918	1.23124	5.925	0.991657
		5.975	0.983496	3.68042	1.18643	5.975	0.991022
		6.025	0.983138	3.75977	1.11921	6.025	0.989384
		6.075	0.998906	3.8058	1.08373	6.075	0.995809
		6.125	1.01159	3.88365	1.04262	6.125	0.988738
		6.175	1.02834	3.9345	1.0202	6.175	0.981862
		6.225	1.01819	4.00445	0.99962	6.225	0.992806
		6.275	1.03089	4.07922	0.99024	6.275	0.994036
		6.325	1.02859	4.17465	0.97524	6.325	0.997276
		6.375	1.04708	4.22876	0.97707	6.375	0.991026
		6.425	1.03484	4.27809	0.97517	6.425	1.0007
		6.475	1.04931	4.34491	0.97138	6.475	1.00271
		6.525	1.04798	4.434	0.96386	6.525	1.0069
		6.575	1.05134	4.5088	0.9638	6.575	1.00328
		6.625	1.05927	4.57563	0.96375	6.625	1.00502
		6.675	1.0552	4.65041	0.95996	6.675	1.00608
		6.725	1.05306	4.70134	0.95992	6.725	1.00782
		6.775	1.05302	4.76976	0.95801	6.775	1.01644
		6.825	1.04801	4.86684	0.9598	6.825	1.01012
		6.875	1.04015	4.93208	0.95975	6.875	1.01257
		6.925	1.03672	4.99097	0.96157	6.925	1.00794
		6.975	1.02107	5.04192	0.97086	6.975	1.00602
		7.025	1.02931	5.09287	0.97829	7.025	1.00424
		7.075	1.02563	5.13267	0.98572	7.075	1.00571
		7.125	1.01606	5.19634	0.99127	7.125	1.00549
		7.175	1.01677	5.26	0.99309	7.175	1.00692
		7.225	1.00444	5.34117	0.99489	7.225	1.0012
		7.275	0.997879	5.39528	0.99672	7.275	0.999911
		7.325	0.996344	5.47484	0.99479	7.325	0.998649
		7.375	0.999554	5.55122	0.99287	7.375	0.99655
		7.425	0.983146	5.5894	0.99098	7.425	1
		7.475	0.974357	5.63715	0.99281	7.475	1.00029
		7.525	0.983345	5.70082	0.99836	7.525	1.00317
		7.575	0.972209	5.74377	0.99273	7.575	0.999443
		7.625	0.970484	5.79786	0.98709	7.625	0.998638
		7.675	0.969713	5.85196	0.98519	7.675	1.00105
		7.725	0.955945	5.8981	0.98328	7.725	0.997179
		7.775	0.971016	5.94584	0.98325	7.775	0.99445
		7.825	0.963616	5.98881	0.98508	7.825	0.991703
		7.875	0.96365			7.875	0.995653
		7.925	0.967973			7.925	0.99841
		7.975	0.962025			7.975	0.998275
		8.025	0.967881			8.025	0.992875
		8.075	0.973059			8.075	0.992652
		8.125	0.967751			8.125	0.992819
		8.175	0.980757			8.175	0.992
		8.225	0.976004			8.225	0.990146
		8.275	0.979963			8.275	0.992277
		8.325	0.984492			8.325	0.992651
		8.375	0.998268			8.375	0.988464
		8.425	0.996634			8.425	0.989796
		8.475	0.998266			8.475	0.988681
		8.525	1.00062			8.525	0.99104
		8.575	1.00782			8.575	0.98893
		8.625	1.01874			8.625	0.998389
		8.675	1.01844			8.675	0.994831
		8.725	1.02683			8.725	0.995887
		8.775	1.02232			8.775	0.996095
		8.825	1.02573			8.825	0.999218
		8.875	1.02216			8.875	1.00119
		8.925	1.02073			8.925	1.00467
		8.975	1.01566			8.975	1.00496
		9.025	1.02255			9.025	1.00769
		9.075	1.01215			9.075	1.00953
		9.125	1.02078			9.125	1.01335
		9.175	1.00687			9.175	1.01427
		9.225	1.00714			9.225	1.01065
		9.275	1.00837			9.275	1.01833
		9.325	1.00684			9.325	1.01761
		9.375	1.00303			9.375	1.02246
		9.425	1.00125			9.425	1.01699
		9.475	0.995265			9.475	1.02342
		9.525	1.00622			9.525	1.02228
		9.575	1.00993			9.575	1.01748
		9.625	1.01521			9.625	1.01588
		9.675	1.02183			9.675	1.01618
		9.725	1.02232			9.725	1.01131
		9.775	1.01999			9.775	1.00706
		9.825	1.01673			9.825	1.00886
		9.875	1.01719			9.875	1.00509
		9.925	1.01483			9.925	1.00423
		9.975	1.01297			9.975	1.00091
		10.025	1.00816			10.025	0.99833
		10.075	1.01179			10.075	0.993363
		10.125	0.997479			10.125	0.996236
		10.175	0.994128			10.175	0.992984
		10.225	0.995598			10.225	0.990924
		10.275	0.998399			10.275	0.986053
		10.325	0.991495			10.325	0.985733
		10.375	0.996932			10.375	0.98514
		10.425	0.998771			10.425	0.982781
		10.475	0.989641			10.475	0.984071
		10.525	0.987947			10.525	0.986909
		10.575	0.98864			10.575	0.985121
		10.625	0.985492			10.625	0.98597
		10.675	0.991238			10.675	0.984753
		10.725	0.988911			10.725	0.986419
		10.775	0.98306			10.775	0.984422
		10.825	0.981893			10.825	0.985567
		10.875	0.981301			10.875	0.984862
		10.925	0.982839			10.925	0.980437
		10.975	0.978185			10.975	0.981439
		11.025	0.979667			11.025	0.982023
		11.075	0.980668			11.075	0.983466
		11.125	0.974174			11.125	0.979715
		11.175	0.977911			11.175	0.976471
		11.225	0.97669			11.225	0.980051
		11.275	0.973978			11.275	0.973866
		11.325	0.975612			11.325	0.974379
		11.375	0.972696			11.375	0.97331
		11.425	0.981014			11.425	0.980549
		11.475	0.975842			11.475	0.999654
		11.525	0.974017			11.525	1.01783
		11.575	0.970655			11.575	1.01864
		11.625	0.967426			11.625	1.02196
		11.675	0.969649			11.675	1.01675
		11.725	0.971865			11.725	1.01862
		11.775	0.964039			11.775	1.01809
		11.825	0.96045			11.825	1.01428
		11.875	0.962764			11.875	1.01492
		11.925	0.962266			11.925	1.01411
		11.975	0.962631			11.975	1.01605

## Sheet: Figure_4b
r_OO_Expt	Expt_OO_rdf	r_OO_NequIP	NequIP_OO_rdf	r_HO_Expt	Expt_HO_rdf	r_HO_NequIP	NequIP_HO_rdf
2.39886	0.02078	0.025	0	0.64362	0.02639	0.025	0
2.43556	0.05342	0.075	0	0.69792	0.08605	0.075	0
2.46121	0.11214	0.125	0	0.71723	0.1532	0.125	0
2.4853	0.18173	0.175	0	0.73984	0.25766	0.175	0
2.49982	0.24261	0.225	0	0.74966	0.34347	0.225	0
2.51121	0.32305	0.275	0	0.75629	0.42556	0.275	0
2.52737	0.39915	0.325	0	0.7598	0.53003	0.325	0
2.54033	0.47308	0.375	0	0.76641	0.60465	0.375	0
2.55018	0.56657	0.425	0	0.77984	0.82479	0.425	0
2.56638	0.65788	0.475	0	0.78263	0.70165	0.475	0
2.57462	0.74702	0.525	0	0.78336	0.933	0.525	0
2.58284	0.82964	0.575	0	0.79013	1.05986	0.575	0
2.59426	0.9166	0.625	0	0.80013	1.20164	0.625	0
2.60409	1.00357	0.675	0	0.81037	1.41805	0.675	0
2.61231	1.08836	0.725	0	0.81092	1.58969	0.725	0
2.62063	1.20141	0.775	0	0.82093	1.73521	0.775	0
2.6337	1.30794	0.825	0	0.83401	1.84714	0.825	0
2.64199	1.4123	0.875	0	0.83449	1.99639	0.875	0.017127
2.65039	1.55361	0.925	0	0.83815	2.14564	0.925	4.55837
2.66847	1.73189	0.975	0	0.84809	2.26877	0.975	30.117
2.68473	1.8406	1.025	0	0.84845	2.38444	1.025	13.8428
2.69307	1.96234	1.075	0	0.85539	2.56354	1.075	0.778476
2.70462	2.09279	1.125	0	0.85867	2.59339	1.125	0.0148027
2.71771	2.20367	1.175	0	1.13872	2.58572	1.175	0.000814195
2.73396	2.3102	1.225	0	1.14156	2.47751	1.225	0
2.7518	2.41674	1.275	0	1.14311	1.96631	1.275	0
2.77601	2.52328	1.325	0	1.14348	2.08198	1.325	0.000640304
2.81443	2.59506	1.375	0	1.14387	2.20512	1.375	0.00198196
2.85878	2.5277	1.425	0	1.14425	2.32452	1.425	0.00701225
2.87445	2.45163	1.475	0	1.14902	1.82078	1.475	0.0397864
2.89013	2.37773	1.525	0	1.15184	1.70884	1.525	0.119718
2.90263	2.306	1.575	0	1.15278	1.50362	1.575	0.291396
2.91196	2.23862	1.625	0	1.15476	1.62488	1.625	0.542231
2.92597	2.14081	1.675	0	1.16193	1.37861	1.675	0.812197
2.9353	2.07125	1.725	0	1.16311	1.24988	1.725	1.05016
2.94937	1.993	1.775	0	1.16584	1.10809	1.775	1.20402
2.96028	1.92127	1.825	0	1.17295	0.84129	1.825	1.24032
2.96643	1.85171	1.875	0	1.17491	0.95696	1.875	1.18369
2.97892	1.77563	1.925	0	1.17565	0.69017	1.925	1.06991
2.9914	1.69738	1.975	0	1.18444	0.45135	1.975	0.925353
3.00546	1.61479	2.025	0	1.1864	0.56703	2.025	0.784542
3.01638	1.54741	2.075	0	1.19369	0.3562	2.075	0.644838
3.02733	1.48655	2.125	0	1.21257	0.28902	2.125	0.516511
3.03987	1.42786	2.175	0	1.2264	0.13416	2.175	0.42713
3.05555	1.35396	2.225	0	1.22665	0.21252	2.225	0.357585
3.07287	1.29528	2.275	0	1.2453	0.07444	2.275	0.297439
3.09014	1.22138	2.325	0	1.27705	0.0483	2.325	0.266899
3.12013	1.14532	2.375	0.00053149	1.33116	0.05013	2.375	0.240366
3.14224	1.09099	2.425	0.0109607	1.35831	0.08182	2.425	0.211822
3.17707	1.03668	2.475	0.0526116	1.39981	0.12097	2.475	0.204145
3.22462	0.97585	2.525	0.242634	1.45737	0.20488	2.525	0.213774
3.27063	0.93241	2.575	0.635931	1.47984	0.26457	2.575	0.215782
3.30233	0.89113	2.625	1.23932	1.5039	0.32425	2.625	0.234833
3.34996	0.85639	2.675	1.86293	1.53117	0.39513	2.675	0.276412
3.38495	0.8499	2.725	2.33054	1.56326	0.47533	2.725	0.331312
3.43268	0.84777	2.775	2.5831	1.58416	0.54434	2.775	0.40625
3.50115	0.86087	2.825	2.54488	1.61144	0.61522	2.825	0.497133
3.62536	0.88707	2.875	2.30589	1.63868	0.67303	2.875	0.616278
3.69066	0.90451	2.925	2.0718	1.66109	0.71406	2.925	0.766302
3.7512	0.92848	2.975	1.8012	1.69477	0.79612	2.975	0.926893
3.80218	0.94591	3.025	1.52002	1.71249	0.86327	3.025	1.11507
3.86431	0.96771	3.075	1.30564	1.73493	0.91363	3.075	1.27319
3.9121	0.98297	3.125	1.17179	1.76856	0.98077	3.125	1.42053
3.98378	1.00477	3.175	1.0473	1.78136	1.00315	3.175	1.53812
4.03159	1.02655	3.225	0.969675	1.81485	1.02738	3.225	1.61071
4.10009	1.04835	3.275	0.893055	1.83082	1.04416	3.275	1.61515
4.14151	1.06143	3.325	0.830604	1.84841	1.07026	3.325	1.60548
4.20364	1.08322	3.375	0.827758	1.88014	1.03852	3.375	1.56504
4.25141	1.09413	3.425	0.817184	1.92134	0.98625	3.425	1.49687
4.30556	1.10722	3.475	0.804389	1.95144	0.94332	3.475	1.43369
4.34537	1.11595	3.525	0.819853	1.97515	0.89106	3.525	1.36031
4.39948	1.11817	3.575	0.827693	1.99568	0.84254	3.575	1.29344
4.47909	1.12911	3.625	0.855324	2.01306	0.80335	3.625	1.22298
4.56339	1.11832	3.675	0.860955	2.05101	0.72869	3.675	1.17045
4.63815	1.10751	3.725	0.882831	2.07624	0.65405	3.725	1.12382
4.69541	1.09887	3.775	0.899677	2.09676	0.60179	3.775	1.09409
4.78928	1.09025	3.825	0.942599	2.12679	0.53834	3.825	1.06982
4.84812	1.07943	3.875	0.94279	2.14416	0.49541	3.875	1.04856
4.91011	1.05557	3.925	0.974774	2.18371	0.42262	3.925	1.03717
4.97368	1.03172	3.975	1.0023	2.21221	0.37596	3.975	1.02652
5.03409	1.0122	4.025	1.02539	2.23914	0.33676	4.025	1.01614
5.10247	0.99487	4.075	1.05048	2.26928	0.30875	4.075	0.999389
5.15174	0.97752	4.125	1.0686	2.31533	0.27514	4.125	0.993742
5.21055	0.95366	4.175	1.07524	2.36775	0.24711	4.175	0.989304
5.27733	0.93633	4.225	1.10864	2.41545	0.23588	4.225	0.983872
5.35524	0.91683	4.275	1.13765	2.45206	0.23772	4.275	0.966016
5.45065	0.893	4.325	1.1474	2.50304	0.25634	4.325	0.966688
5.53975	0.8909	4.375	1.15766	2.54128	0.26937	4.375	0.959012
5.59862	0.88661	4.425	1.18286	2.58275	0.30106	4.425	0.948984
5.66865	0.88884	4.475	1.18719	2.6338	0.3402	4.475	0.948256
5.70528	0.89757	4.525	1.19192	2.66894	0.38122	4.525	0.946432
5.75942	0.91066	4.575	1.16931	2.71207	0.43156	4.575	0.946306
5.8247	0.92159	4.625	1.16918	2.76482	0.50801	4.625	0.942336
5.88204	0.93685	4.675	1.13079	2.79683	0.56396	4.675	0.942315
5.93141	0.94994	4.725	1.13425	2.83519	0.61617	4.725	0.942536
5.97917	0.95433	4.775	1.09017	2.86402	0.67398	4.775	0.945665
6.03014	0.96959	4.825	1.07008	2.89446	0.73926	4.825	0.954852
6.07634	0.98485	4.875	1.06571	2.92809	0.80453	4.875	0.960139
6.12888	0.99359	4.925	1.02366	2.95374	0.86421	4.925	0.966297
6.18779	1.00451	4.975	0.98805	2.97944	0.93882	4.975	0.960084
		5.025	0.976915	3.0099	1.00969	5.025	0.981382
		5.075	0.947052	3.03395	1.06751	5.075	0.984402
		5.125	0.918105	3.05641	1.12533	5.125	0.990114
		5.175	0.909741	3.08205	1.18128	5.175	1.00593
		5.225	0.882804	3.10613	1.2447	5.225	0.999908
		5.275	0.88705	3.13346	1.33236	5.275	1.00656
		5.325	0.864549	3.16384	1.37898	5.325	1.00804
		5.375	0.862082	3.20541	1.43865	5.375	1.01012
		5.425	0.866943	3.25493	1.49832	5.425	1.0124
		5.475	0.848131	3.28203	1.51509	5.475	1.0043
		5.525	0.847974	3.32185	1.52625	5.525	1.01415
		5.575	0.852703	3.36	1.5113	5.575	1.00747
		5.625	0.861963	3.41085	1.48887	5.625	0.997601
		5.675	0.861037	3.44575	1.45526	5.675	0.995611
		5.725	0.875334	3.46954	1.42913	5.725	0.979931
		5.775	0.89166	3.50125	1.39179	5.775	0.980521
		5.825	0.902661	3.55199	1.33392	5.825	0.978251
		5.875	0.917893	3.59637	1.27978	5.875	0.971356
		5.925	0.927276	3.63918	1.23124	5.925	0.969218
		5.975	0.941591	3.68042	1.18643	5.975	0.970721
		6.025	0.958196	3.75977	1.11921	6.025	0.96532
		6.075	0.974983	3.8058	1.08373	6.075	0.96493
		6.125	0.997209	3.88365	1.04262	6.125	0.972006
		6.175	1.00161	3.9345	1.0202	6.175	0.967081
		6.225	0.999894	4.00445	0.99962	6.225	0.967449
		6.275	1.03462	4.07922	0.99024	6.275	0.964665
		6.325	1.03811	4.17465	0.97524	6.325	0.967628
		6.375	1.04597	4.22876	0.97707	6.375	0.969522
		6.425	1.04933	4.27809	0.97517	6.425	0.9744
		6.475	1.05586	4.34491	0.97138	6.475	0.980853
		6.525	1.05952	4.434	0.96386	6.525	0.989503
		6.575	1.06667	4.5088	0.9638	6.575	0.990045
		6.625	1.06637	4.57563	0.96375	6.625	0.998168
		6.675	1.0659	4.65041	0.95996	6.675	0.998713
		6.725	1.07938	4.70134	0.95992	6.725	0.999156
		6.775	1.07833	4.76976	0.95801	6.775	1.00516
		6.825	1.06738	4.86684	0.9598	6.825	1.00897
		6.875	1.07345	4.93208	0.95975	6.875	1.01703
		6.925	1.07204	4.99097	0.96157	6.925	1.01559
		6.975	1.06261	5.04192	0.97086	6.975	1.02028
		7.025	1.06136	5.09287	0.97829	7.025	1.02103
		7.075	1.05411	5.13267	0.98572	7.075	1.02377
		7.125	1.04223	5.19634	0.99127	7.125	1.02804
		7.175	1.02167	5.26	0.99309	7.175	1.02607
		7.225	1.03115	5.34117	0.99489	7.225	1.03156
		7.275	1.00912	5.39528	0.99672	7.275	1.0313
		7.325	0.99788	5.47484	0.99479	7.325	1.02929
		7.375	1.00562	5.55122	0.99287	7.375	1.03218
		7.425	0.997856	5.5894	0.99098	7.425	1.02824
		7.475	0.981815	5.63715	0.99281	7.475	1.02364
		7.525	0.974926	5.70082	0.99836	7.525	1.02311
		7.575	0.97247	5.74377	0.99273	7.575	1.02855
		7.625	0.982524	5.79786	0.98709	7.625	1.02186
		7.675	0.964166	5.85196	0.98519	7.675	1.01952
		7.725	0.963657	5.8981	0.98328	7.725	1.01391
		7.775	0.962288	5.94584	0.98325	7.775	1.01054
		7.825	0.962686	5.98881	0.98508	7.825	1.00665
		7.875	0.968049			7.875	0.999629
		7.925	0.966899			7.925	0.997211
		7.975	0.973056			7.975	0.992995
		8.025	0.969697			8.025	0.994806
		8.075	0.970806			8.075	0.989002
		8.125	0.974608			8.125	0.988953
		8.175	0.980846			8.175	0.982394
		8.225	0.991647			8.225	0.983875
		8.275	0.990098			8.275	0.978978
		8.325	0.988407			8.325	0.978019
		8.375	0.997712			8.375	0.974273
		8.425	0.999654			8.425	0.973387
		8.475	0.998767			8.475	0.978298
		8.525	1.00652			8.525	0.978319
		8.575	1.00138			8.575	0.977575
		8.625	0.998948			8.625	0.977377
		8.675	1.00266			8.675	0.983547
		8.725	1.00495			8.725	0.979134
		8.775	1.0063			8.775	0.981582
		8.825	1.00815			8.825	0.988068
		8.875	1.00193			8.875	0.986335
		8.925	1.00571			8.925	0.994552
		8.975	1.01138			8.975	0.990494
		9.025	0.999798			9.025	0.99771
		9.075	0.994673			9.075	0.998604
		9.125	0.991057			9.125	1.00632
		9.175	1.00242			9.175	1.0093
		9.225	0.99123			9.225	1.01262
		9.275	0.997596			9.275	1.01562
		9.325	0.997788			9.325	1.01617
		9.375	0.997116			9.375	1.02023
		9.425	0.994564			9.425	1.02324
		9.475	0.995499			9.475	1.02193
		9.525	0.996178			9.525	1.02427
		9.575	1.00034			9.575	1.02557
		9.625	1.00382			9.625	1.01916
		9.675	1.01673			9.675	1.0166
		9.725	1.02031			9.725	1.01674
		9.775	1.0147			9.775	1.01466
		9.825	1.02342			9.825	1.01349
		9.875	1.02429			9.875	1.00951
		9.925	1.01597			9.925	1.00832
		9.975	1.01649			9.975	1.00328
		10.025	1.0177			10.025	1.00266
		10.075	1.02069			10.075	0.999237
		10.125	1.01808			10.125	0.998893
		10.175	1.01114			10.175	0.99204
		10.225	1.01203			10.225	0.99267
		10.275	1.00747			10.275	0.989472
		10.325	1.00762			10.325	0.990893
		10.375	1.00366			10.375	0.991856
		10.425	1.00925			10.425	0.985937
		10.475	0.998699			10.475	0.985983
		10.525	0.990681			10.525	0.990099
		10.575	1.00178			10.575	0.987963
		10.625	0.994588			10.625	0.989067
		10.675	0.999262			10.675	0.986407
		10.725	0.995831			10.725	0.989732
		10.775	0.991401			10.775	0.99082
		10.825	0.988903			10.825	0.989076
		10.875	0.991289			10.875	0.987885
		10.925	0.989018			10.925	0.990412
		10.975	0.986598			10.975	0.985142
		11.025	0.977102			11.025	0.983164
		11.075	0.98987			11.075	0.981291
		11.125	0.982494			11.125	0.981274
		11.175	0.984297			11.175	0.98003
		11.225	0.981163			11.225	0.976393
		11.275	0.977339			11.275	0.978247
		11.325	0.973146			11.325	0.975945
		11.375	0.970089			11.375	0.971509
		11.425	0.963788			11.425	0.979145
		11.475	0.971698			11.475	1.00165
		11.525	0.966433			11.525	1.0181
		11.575	0.968451			11.575	1.02075
		11.625	0.965895			11.625	1.01634
		11.675	0.958696			11.675	1.01572
		11.725	0.959074			11.725	1.01518
		11.775	0.956655			11.775	1.01659
		11.825	0.960106			11.825	1.0148
		11.875	0.958193			11.875	1.01417
		11.925	0.957617			11.925	1.01276
		11.975	0.955637			11.975	1.01519

## Sheet: Figure_4c
gap_time	gap_hbonds	nequip_time	nequip_hbonds
900	3.4688	900	3.5938
900.1	3.375	900.1	3.6875
900.2	3.5312	900.2	3.6875
900.3	3.5	900.3	3.5625
900.4	3.5938	900.4	3.5625
900.5	3.625	900.5	3.7188
900.6	3.4688	900.6	3.4688
900.7	3.4375	900.7	3.5312
900.8	3.5625	900.8	3.625
900.9	3.4062	900.9	3.5
901	3.25	901	3.5625
901.1	3.4062	901.1	3.5625
901.2	3.5	901.2	3.7188
901.3	3.4062	901.3	3.6562
901.4	3.375	901.4	3.5938
901.5	3.4062	901.5	3.5938
901.6	3.375	901.6	3.625
901.7	3.2188	901.7	3.375
901.8	3.4062	901.8	3.4375
901.9	3.1875	901.9	3.5
902	3.375	902	3.4688
902.1	3.6875	902.1	3.6875
902.2	3.5938	902.2	3.5938
902.3	3.6875	902.3	3.5938
902.4	3.5625	902.4	3.5
902.5	3.5	902.5	3.375
902.6	3.3438	902.6	3.3438
902.7	3.3438	902.7	3.5
902.8	3.2188	902.8	3.4375
902.9	3.3438	902.9	3.5
903	3.5	903	3.5
903.1	3.3125	903.1	3.4688
903.2	3.4062	903.2	3.5312
903.3	3.3125	903.3	3.5312
903.4	3.4688	903.4	3.3438
903.5	3.5	903.5	3.5
903.6	3.25	903.6	3.5938
903.7	3.2812	903.7	3.3125
903.8	3.625	903.8	3.375
903.9	3.5625	903.9	3.5312
904	3.4688	904	3.5938
904.1	3.5	904.1	3.4375
904.2	3.5625	904.2	3.5625
904.3	3.5	904.3	3.375
904.4	3.4688	904.4	3.4688
904.5	3.4375	904.5	3.5938
904.6	3.625	904.6	3.5312
904.7	3.3125	904.7	3.625
904.8	3.375	904.8	3.4062
904.9	3.4062	904.9	3.5938
905	3.25	905	3.6562
905.1	3.2812	905.1	3.5938
905.2	3.0938	905.2	3.5625
905.3	3.3438	905.3	3.5938
905.4	3.25	905.4	3.7188
905.5	3.25	905.5	3.4688
905.6	3.25	905.6	3.5
905.7	3.25	905.7	3.6562
905.8	3.4375	905.8	3.4375
905.9	3.4688	905.9	3.6875
906	3.3438	906	3.5938
906.1	3.4062	906.1	3.5938
906.2	3.3438	906.2	3.5312
906.3	3.3438	906.3	3.5
906.4	3.1875	906.4	3.5
906.5	3.4062	906.5	3.5625
906.6	3.4375	906.6	3.6562
906.7	3.2812	906.7	3.6562
906.8	3.2812	906.8	3.5312
906.9	3.2188	906.9	3.5
907	3.375	907	3.5312
907.1	3.2188	907.1	3.5625
907.2	3.375	907.2	3.5625
907.3	3.2812	907.3	3.375
907.4	3.2812	907.4	3.625
907.5	3.4062	907.5	3.625
907.6	3.2812	907.6	3.5312
907.7	3.4688	907.7	3.4375
907.8	3.0938	907.8	3.5
907.9	3.375	907.9	3.6562
908	3.4375	908	3.6875
908.1	3.2188	908.1	3.4688
908.2	3.4062	908.2	3.5
908.3	3.4062	908.3	3.4062
908.4	3.2188	908.4	3.4375
908.5	3.4375	908.5	3.3438
908.6	3.3125	908.6	3.5312
908.7	3.3438	908.7	3.7812
908.8	3.3125	908.8	3.625
908.9	3.3438	908.9	3.5625
909	3.4062	909	3.5
909.1	3.4688	909.1	3.5312
909.2	3.375	909.2	3.3438
909.3	3.375	909.3	3.4688
909.4	3.25	909.4	3.3125
909.5	3.3125	909.5	3.6562
909.6	3.4688	909.6	3.5625
909.7	3.4062	909.7	3.3438
909.8	3.4688	909.8	3.375
909.9	3.4375	909.9	3.375
910	3.4688	910	3.4688
910.1	3.4688	910.1	3.4062
910.2	3.5312	910.2	3.5312
910.3	3.4375	910.3	3.5312
910.4	3.5	910.4	3.5
910.5	3.2188	910.5	3.5938
910.6	3.2188	910.6	3.5312
910.7	3.4062	910.7	3.4688
910.8	3.2188	910.8	3.5938
910.9	3.5	910.9	3.4688
911	3.3438	911	3.4688
911.1	3.25	911.1	3.4688
911.2	3.1875	911.2	3.5
911.3	3.125	911.3	3.5312
911.4	3.1562	911.4	3.4062
911.5	3.3125	911.5	3.5312
911.6	3.375	911.6	3.4062
911.7	3.1875	911.7	3.4062
911.8	3.0625	911.8	3.4688
911.9	3.3438	911.9	3.625
912	3.4062	912	3.5938
912.1	3.4062	912.1	3.5
912.2	3.4375	912.2	3.5
912.3	3.4062	912.3	3.5625
912.4	3.5	912.4	3.3438
912.5	3.4375	912.5	3.5
912.6	3.4062	912.6	3.5938
912.7	3.4688	912.7	3.3438
912.8	3.2188	912.8	3.5625
912.9	3.5312	912.9	3.375
913	3.5	913	3.5
913.1	3.5312	913.1	3.4062
913.2	3.5938	913.2	3.25
913.3	3.5	913.3	3.6562
913.4	3.5312	913.4	3.4062
913.5	3.3125	913.5	3.7812
913.6	3.4688	913.6	3.4688
913.7	3.5312	913.7	3.375
913.8	3.5938	913.8	3.4688
913.9	3.4688	913.9	3.4375
914	3.6875	914	3.5938
914.1	3.4375	914.1	3.5938
914.2	3.2812	914.2	3.2812
914.3	3.5	914.3	3.5625
914.4	3.3438	914.4	3.6562
914.5	3.3125	914.5	3.5625
914.6	3.4688	914.6	3.5625
914.7	3.5625	914.7	3.7188
914.8	3.7188	914.8	3.625
914.9	3.625	914.9	3.5625
915	3.5	915	3.375
915.1	3.3125	915.1	3.5938
915.2	3.4688	915.2	3.5938
915.3	3.4062	915.3	3.5
915.4	3.8125	915.4	3.5938
915.5	3.625	915.5	3.5938
915.6	3.5312	915.6	3.4688
915.7	3.5625	915.7	3.5
915.8	3.4062	915.8	3.625
915.9	3.5	915.9	3.375
916	3.4375	916	3.4375
916.1	3.2812	916.1	3.4062
916.2	3.6562	916.2	3.6562
916.3	3.5	916.3	3.3125
916.4	3.4062	916.4	3.3438
916.5	3.2812	916.5	3.5
916.6	3.3438	916.6	3.5625
916.7	3.4375	916.7	3.4062
916.8	3.5312	916.8	3.5938
916.9	3.4062	916.9	3.5312
917	3.5	917	3.5625
917.1	3.2188	917.1	3.6562
917.2	3.2812	917.2	3.5
917.3	3.4688	917.3	3.3125
917.4	3.5	917.4	3.4062
917.5	3.3438	917.5	3.5938
917.6	3.5938	917.6	3.4688
917.7	3.2188	917.7	3.5
917.8	3.5	917.8	3.4688
917.9	3.4688	917.9	3.5938
918	3.4688	918	3.4062
918.1	3.2812	918.1	3.5
918.2	3.4062	918.2	3.5625
918.3	3.4375	918.3	3.625
918.4	3.2812	918.4	3.4062
918.5	3.2812	918.5	3.3438
918.6	3.5	918.6	3.25
918.7	3.4375	918.7	3.375
918.8	3.3125	918.8	3.3438
918.9	3.2188	918.9	3.3125
919	3.3125	919	3.5
919.1	3.4375	919.1	3.1562
919.2	3.3125	919.2	3.3438
919.3	3.4062	919.3	3.1875
919.4	3.3438	919.4	3.2188
919.5	3.4062	919.5	3.375
919.6	3.5312	919.6	3.1875
919.7	3.3438	919.7	3.2812
919.8	3.4062	919.8	3.4688
919.9	3.4688	919.9	3.5312
920	3.25	920	3.3125
920.1	3.375	920.1	3.1875
920.2	3.3438	920.2	3.3125
920.3	3.375	920.3	3.3125
920.4	3.3438	920.4	3.4688
920.5	3.5	920.5	3.4688
920.6	3.1875	920.6	3.5312
920.7	3.3438	920.7	3.625
920.8	3.25	920.8	3.6875
920.9	3.375	920.9	3.5625
921	3.1562	921	3.3438
921.1	3.1875	921.1	3.4375
921.2	3.25	921.2	3.5312
921.3	3	921.3	3.4062
921.4	3.2812	921.4	3.3125
921.5	3.2812	921.5	3.4688
921.6	3.2812	921.6	3.4688
921.7	3.375	921.7	3.5625
921.8	3.3125	921.8	3.5312
921.9	3.125	921.9	3.4062
922	3.2812	922	3.4375
922.1	3.1875	922.1	3.375
922.2	3.1875	922.2	3.6875
922.3	3.3438	922.3	3.4688
922.4	3.2812	922.4	3.625
922.5	3.1875	922.5	3.375
922.6	3.3438	922.6	3.4688
922.7	3.3438	922.7	3.625
922.8	3.3438	922.8	3.5
922.9	3.3438	922.9	3.5625
923	3.2812	923	3.6875
923.1	3.5312	923.1	3.5938
923.2	3.2812	923.2	3.6875
923.3	3.3438	923.3	3.5938
923.4	3.4062	923.4	3.625
923.5	3.4375	923.5	3.4688
923.6	3.4688	923.6	3.5
923.7	3.5312	923.7	3.5938
923.8	3.4375	923.8	3.375
923.9	3.6562	923.9	3.4688
924	3.5938	924	3.6875
924.1	3.4062	924.1	3.5625
924.2	3.6875	924.2	3.4688
924.3	3.5312	924.3	3.625
924.4	3.3438	924.4	3.375
924.5	3.5312	924.5	3.4062
924.6	3.2812	924.6	3.4688
924.7	3.3125	924.7	3.5625
924.8	3.2812	924.8	3.5938
924.9	3.3125	924.9	3.4688
925	3.5625	925	3.6875
925.1	3.25	925.1	3.4375
925.2	3.2812	925.2	3.4688
925.3	3.1875	925.3	3.5938
925.4	3.125	925.4	3.5625
925.5	3.2188	925.5	3.625
925.6	3.3125	925.6	3.5
925.7	3.2188	925.7	3.5312
925.8	3.2812	925.8	3.4688
925.9	3.3438	925.9	3.5
926	3.4375	926	3.5625
926.1	3.2812	926.1	3.6562
926.2	3.2812	926.2	3.4375
926.3	3.4375	926.3	3.5938
926.4	3.3438	926.4	3.6875
926.5	3.4688	926.5	3.6875
926.6	3.375	926.6	3.5938
926.7	3.4375	926.7	3.625
926.8	3.3125	926.8	3.5312
926.9	3.2188	926.9	3.4688
927	3.25	927	3.4688
927.1	3.1875	927.1	3.5938
927.2	3.1562	927.2	3.4688
927.3	3.3125	927.3	3.5938
927.4	3.4062	927.4	3.5625
927.5	3.3438	927.5	3.5
927.6	3.3125	927.6	3.5312
927.7	3.4375	927.7	3.5625
927.8	3.3438	927.8	3.4688
927.9	3.0625	927.9	3.4688
928	3.2188	928	3.5938
928.1	3.25	928.1	3.5938
928.2	3.2812	928.2	3.3438
928.3	3.2812	928.3	3.5312
928.4	3.375	928.4	3.5625
928.5	3.2188	928.5	3.4062
928.6	3.2188	928.6	3.3125
928.7	3.3125	928.7	3.5
928.8	3.125	928.8	3.4062
928.9	3.3438	928.9	3.6562
929	3.4688	929	3.5625
929.1	3.3125	929.1	3.4062
929.2	3.2812	929.2	3.5
929.3	3.25	929.3	3.4688
929.4	3.5312	929.4	3.5312
929.5	3.2812	929.5	3.4375
929.6	3.25	929.6	3.4375
929.7	3.3438	929.7	3.4062
929.8	3.375	929.8	3.5938
929.9	3.6562	929.9	3.625
930	3.4062	930	3.4062
930.1	3.25	930.1	3.5
930.2	3.5625	930.2	3.5
930.3	3.5312	930.3	3.5625
930.4	3.5	930.4	3.5312
930.5	3.5312	930.5	3.5312
930.6	3.6875	930.6	3.4062
930.7	3.4062	930.7	3.4062
930.8	3.5	930.8	3.5312
930.9	3.5312	930.9	3.5938
931	3.4688	931	3.4688
931.1	3.5	931.1	3.4062
931.2	3.4062	931.2	3.4375
931.3	3.375	931.3	3.4375
931.4	3.3125	931.4	3.4062
931.5	3.25	931.5	3.4062
931.6	3.3125	931.6	3.5
931.7	3.5	931.7	3.3438
931.8	3.3438	931.8	3.4062
931.9	3.2812	931.9	3.3125
932	3.25	932	3.4375
932.1	3.375	932.1	3.3125
932.2	3.4062	932.2	3.5
932.3	3.3438	932.3	3.5625
932.4	3.2188	932.4	3.5
932.5	3.4688	932.5	3.4375
932.6	3.3125	932.6	3.4062
932.7	3.375	932.7	3.375
932.8	3.4375	932.8	3.3125
932.9	3.3438	932.9	3.4375
933	3.5312	933	3.4688
933.1	3.375	933.1	3.5312
933.2	3.2188	933.2	3.3125
933.3	3.4062	933.3	3.4062
933.4	3.4375	933.4	3.4375
933.5	3.4688	933.5	3.4375
933.6	3.3438	933.6	3.625
933.7	3.5625	933.7	3.4062
933.8	3.5312	933.8	3.75
933.9	3.5625	933.9	3.5938
934	3.4375	934	3.5312
934.1	3.4375	934.1	3.5312
934.2	3.4062	934.2	3.25
934.3	3.5625	934.3	3.4062
934.4	3.4375	934.4	3.4375
934.5	3.4062	934.5	3.5625
934.6	3.4062	934.6	3.375
934.7	3.5312	934.7	3.5312
934.8	3.5625	934.8	3.625
934.9	3.4375	934.9	3.4375
935	3.5	935	3.4688
935.1	3.4688	935.1	3.5938
935.2	3.625	935.2	3.5312
935.3	3.625	935.3	3.375
935.4	3.6875	935.4	3.5312
935.5	3.4688	935.5	3.1875
935.6	3.6562	935.6	3.4375
935.7	3.4688	935.7	3.6562
935.8	3.3438	935.8	3.625
935.9	3.5625	935.9	3.5
936	3.4688	936	3.4375
936.1	3.4375	936.1	3.5312
936.2	3.5312	936.2	3.7188
936.3	3.5625	936.3	3.6562
936.4	3.4062	936.4	3.375
936.5	3.3438	936.5	3.625
936.6	3.4375	936.6	3.5938
936.7	3.375	936.7	3.3438
936.8	3.375	936.8	3.4375
936.9	3.375	936.9	3.4062
937	3.4062	937	3.5312
937.1	3.2188	937.1	3.625
937.2	3.4375	937.2	3.6562
937.3	3.3125	937.3	3.625
937.4	3.2188	937.4	3.4375
937.5	3.5312	937.5	3.3438
937.6	3.5	937.6	3.3438
937.7	3.625	937.7	3.375
937.8	3.5	937.8	3.5625
937.9	3.3438	937.9	3.6562
938	3.4062	938	3.5938
938.1	3.5625	938.1	3.5312
938.2	3.4375	938.2	3.4062
938.3	3.4375	938.3	3.3438
938.4	3.5	938.4	3.5312
938.5	3.2812	938.5	3.6562
938.6	3.625	938.6	3.625
938.7	3.4375	938.7	3.4688
938.8	3.3438	938.8	3.5
938.9	3.3438	938.9	3.5625
939	3.375	939	3.7188
939.1	3.375	939.1	3.5625
939.2	3.625	939.2	3.5
939.3	3.4062	939.3	3.4062
939.4	3.5	939.4	3.5625
939.5	3.4062	939.5	3.4062
939.6	3.4688	939.6	3.5
939.7	3.2812	939.7	3.3438
939.8	3.25	939.8	3.5625
939.9	3.4375	939.9	3.625
940	3.375	940	3.5312
940.1	3.2812	940.1	3.5938
940.2	3.1562	940.2	3.625
940.3	3.375	940.3	3.6875
940.4	3.3438	940.4	3.5938
940.5	3.4375	940.5	3.5938
940.6	3.5625	940.6	3.375
940.7	3.3438	940.7	3.625
940.8	3.375	940.8	3.5312
940.9	3.4688	940.9	3.5312
941	3.5938	941	3.6562
941.1	3.5312	941.1	3.5312
941.2	3.375	941.2	3.5938
941.3	3.5625	941.3	3.4062
941.4	3.4688	941.4	3.4062
941.5	3.5625	941.5	3.4688
941.6	3.5312	941.6	3.5312
941.7	3.3438	941.7	3.5312
941.8	3.3438	941.8	3.5
941.9	3.3438	941.9	3.4375
942	3.3125	942	3.4688
942.1	3.3438	942.1	3.4375
942.2	3.25	942.2	3.6562
942.3	3.3125	942.3	3.5312
942.4	3.3125	942.4	3.5625
942.5	3.5	942.5	3.5938
942.6	3.3125	942.6	3.4375
942.7	3.5625	942.7	3.4375
942.8	3.3438	942.8	3.5312
942.9	3.375	942.9	3.4688
943	3.4688	943	3.5
943.1	3.4062	943.1	3.5938
943.2	3.5938	943.2	3.4062
943.3	3.5938	943.3	3.625
943.4	3.3438	943.4	3.625
943.5	3.375	943.5	3.5
943.6	3.1562	943.6	3.7188
943.7	3.0312	943.7	3.5625
943.8	3.3438	943.8	3.2812
943.9	3.2812	943.9	3.5312
944	3.4062	944	3.5
944.1	3.375	944.1	3.5938
944.2	3.625	944.2	3.5938
944.3	3.4062	944.3	3.5625
944.4	3.3438	944.4	3.5312
944.5	3.4062	944.5	3.625
944.6	3.4375	944.6	3.5312
944.7	3.3438	944.7	3.5625
944.8	3.5625	944.8	3.5625
944.9	3.2812	944.9	3.5
945	3.3125	945	3.625
945.1	3.25	945.1	3.625
945.2	3.25	945.2	3.5938
945.3	3.375	945.3	3.4062
945.4	3.4062	945.4	3.5
945.5	3.2188	945.5	3.5625
945.6	3.25	945.6	3.7812
945.7	3.375	945.7	3.5
945.8	3.2812	945.8	3.5625
945.9	3.4062	945.9	3.5
946	3.4375	946	3.375
946.1	3.2812	946.1	3.2812
946.2	3.3125	946.2	3.375
946.3	3.5	946.3	3.4688
946.4	3.3125	946.4	3.5312
946.5	3.3125	946.5	3.4062
946.6	3.2188	946.6	3.5625
946.7	3.2188	946.7	3.7188
946.8	3.2812	946.8	3.7812
946.9	3.4062	946.9	3.5625
947	3.4688	947	3.5938
947.1	3.4375	947.1	3.5312
947.2	3.1875	947.2	3.4375
947.3	3.3125	947.3	3.6562
947.4	3.2812	947.4	3.7188
947.5	3.0938	947.5	3.625
947.6	3.2812	947.6	3.5625
947.7	3.1562	947.7	3.5312
947.8	3.25	947.8	3.5938
947.9	3.4375	947.9	3.6875
948	3.0938	948	3.5938
948.1	3.25	948.1	3.7188
948.2	3.375	948.2	3.625
948.3	3.25	948.3	3.6875
948.4	3.3125	948.4	3.6875
948.5	3.3438	948.5	3.5938
948.6	3.0938	948.6	3.5312
948.7	3.375	948.7	3.5938
948.8	3.0938	948.8	3.5312
948.9	3.375	948.9	3.3438
949	3.1562	949	3.4375
949.1	3.3125	949.1	3.7812
949.2	3.25	949.2	3.5938
949.3	3.3125	949.3	3.4062
949.4	3.2812	949.4	3.5938
949.5	3.0938	949.5	3.5938
949.6	3.3125	949.6	3.625
949.7	3.1875	949.7	3.5938
949.8	3.4062	949.8	3.5938
949.9	3.4375	949.9	3.5938
950	3.5312	950	3.5938
950.1	3.375	950.1	3.4688
950.2	3.2188	950.2	3.4688
950.3	3.1562	950.3	3.4062
950.4	3.5	950.4	3.5
950.5	3.3438	950.5	3.5625
950.6	3.3438	950.6	3.5312
950.7	3.25	950.7	3.4688
950.8	3.0312	950.8	3.5625
950.9	3.3125	950.9	3.5938
951	3.2812	951	3.5625
951.1	3.5938	951.1	3.4688
951.2	3.2812	951.2	3.4688
951.3	3.5312	951.3	3.4375
951.4	3.375	951.4	3.4062
951.5	3.2188	951.5	3.3125
951.6	3.4375	951.6	3.3125
951.7	3.2188	951.7	3.4688
951.8	3.3125	951.8	3.5
951.9	3.3438	951.9	3.2812
952	3.375	952	3.3438
952.1	3.2812	952.1	3.4688
952.2	3.25	952.2	3.4062
952.3	3.3125	952.3	3.4688
952.4	3.4688	952.4	3.5
952.5	3.375	952.5	3.4375
952.6	3.1875	952.6	3.3438
952.7	3.3438	952.7	3.5
952.8	3.5312	952.8	3.4062
952.9	3.2188	952.9	3.4375
953	3.1875	953	3.5938
953.1	3.3125	953.1	3.5625
953.2	3.4062	953.2	3.5
953.3	3.25	953.3	3.625
953.4	3.4375	953.4	3.5625
953.5	3.3438	953.5	3.3438
953.6	3.4688	953.6	3.3125
953.7	3.5	953.7	3.5312
953.8	3.3125	953.8	3.5
953.9	3.4375	953.9	3.5312
954	3.25	954	3.5312
954.1	3.2188	954.1	3.375
954.2	3.375	954.2	3.375
954.3	3.375	954.3	3.3438
954.4	3.4688	954.4	3.6562
954.5	3.4688	954.5	3.4062
954.6	3.5	954.6	3.625
954.7	3.2812	954.7	3.4688
954.8	3.25	954.8	3.5312
954.9	3.3125	954.9	3.5625
955	3.1562	955	3.5
955.1	3.2188	955.1	3.5
955.2	3.375	955.2	3.5
955.3	3.3438	955.3	3.4062
955.4	3.1875	955.4	3.5625
955.5	3.2812	955.5	3.5938
955.6	3.125	955.6	3.4688
955.7	3.25	955.7	3.625
955.8	3.375	955.8	3.5938
955.9	3.375	955.9	3.5938
956	3.25	956	3.625
956.1	3.375	956.1	3.5312
956.2	3.25	956.2	3.6562
956.3	3.1875	956.3	3.5625
956.4	3.1562	956.4	3.5938
956.5	3.4062	956.5	3.5938
956.6	3.0625	956.6	3.7188
956.7	3.4375	956.7	3.5
956.8	3.0625	956.8	3.4375
956.9	3.25	956.9	3.4688
957	3.1875	957	3.5625
957.1	3.2188	957.1	3.4688
957.2	3	957.2	3.5312
957.3	3.25	957.3	3.5625
957.4	3.0625	957.4	3.5
957.5	3	957.5	3.5
957.6	3.3125	957.6	3.625
957.7	3.2812	957.7	3.4062
957.8	3.3438	957.8	3.5
957.9	3.1562	957.9	3.75
958	3.4062	958	3.25
958.1	3.375	958.1	3.375
958.2	3.25	958.2	3.5312
958.3	3.4375	958.3	3.4062
958.4	3.3438	958.4	3.3125
958.5	3.125	958.5	3.3438
958.6	3.2812	958.6	3.3438
958.7	3.1875	958.7	3.3438
958.8	3.2188	958.8	3.5
958.9	3.25	958.9	3.4062
959	3.0312	959	3.4062
959.1	3.0312	959.1	3.7188
959.2	3.1562	959.2	3.2188
959.3	3.2188	959.3	3.375
959.4	3.4375	959.4	3.4062
959.5	3.2188	959.5	3.5
959.6	3.25	959.6	3.375
959.7	3.3438	959.7	3.375
959.8	3.3438	959.8	3.4688
959.9	3.3125	959.9	3.3438
960	3.0938	960	3.4375
960.1	3.0938	960.1	3.3438
960.2	3.3125	960.2	3.5312
960.3	3.3438	960.3	3.4062
960.4	3.375	960.4	3.2188
960.5	3.3125	960.5	3.625
960.6	3.375	960.6	3.4688
960.7	3.1562	960.7	3.5312
960.8	3.4688	960.8	3.5312
960.9	3.4688	960.9	3.5
961	3.4375	961	3.4375
961.1	3.4375	961.1	3.2812
961.2	3.25	961.2	3.3438
961.3	3.2812	961.3	3.5625
961.4	3.4062	961.4	3.4062
961.5	3.1875	961.5	3.2188
961.6	3.5312	961.6	3.25
961.7	3.2812	961.7	3.2188
961.8	3.3125	961.8	3.2812
961.9	3.375	961.9	3.4688
962	3.3125	962	3.3438
962.1	3.2188	962.1	3.3438
962.2	3.2812	962.2	3.3438
962.3	3.2188	962.3	3.25
962.4	3.2188	962.4	3.2812
962.5	3.1875	962.5	3.4375
962.6	3.0938	962.6	3.5312
962.7	3.3125	962.7	3.625
962.8	3.375	962.8	3.4062
962.9	3.2812	962.9	3.4375
963	3.1562	963	3.4375
963.1	3.125	963.1	3.3125
963.2	3.2188	963.2	3.3438
963.3	3.0312	963.3	3.3125
963.4	3	963.4	3.4375
963.5	3.2188	963.5	3.5
963.6	3.25	963.6	3.25
963.7	3.1562	963.7	3.5
963.8	3.3438	963.8	3.3125
963.9	3.2188	963.9	3.3125
964	3.375	964	3.375
964.1	3.3438	964.1	3.625
964.2	3.25	964.2	3.5625
964.3	3.3125	964.3	3.5938
964.4	3.3125	964.4	3.7812
964.5	3.25	964.5	3.6562
964.6	3.3125	964.6	3.5312
964.7	3.3125	964.7	3.3438
964.8	3.375	964.8	3.25
964.9	3.125	964.9	3.0938
965	3.25	965	3.2812
965.1	3.3438	965.1	3.5312
965.2	3.4375	965.2	3.6875
965.3	3.375	965.3	3.6875
965.4	3.4688	965.4	3.5625
965.5	3.0938	965.5	3.4062
965.6	3.25	965.6	3.6875
965.7	3.375	965.7	3.6562
965.8	3.4062	965.8	3.7188
965.9	3.5	965.9	3.5625
966	3.2812	966	3.5312
966.1	3.25	966.1	3.5625
966.2	3.4062	966.2	3.5
966.3	3.2188	966.3	3.5312
966.4	3.5938	966.4	3.5312
966.5	3.4688	966.5	3.4688
966.6	3.5	966.6	3.625
966.7	3.3438	966.7	3.5312
966.8	3.5	966.8	3.75
966.9	3.2812	966.9	3.4688
967	3.4062	967	3.4062
967.1	3.2188	967.1	3.4688
967.2	3.3125	967.2	3.3125
967.3	3.1875	967.3	3.5625
967.4	3.375	967.4	3.5
967.5	3.2812	967.5	3.4688
967.6	3.4062	967.6	3.5
967.7	3.375	967.7	3.4375
967.8	3.4688	967.8	3.4688
967.9	3.5312	967.9	3.4062
968	3.5312	968	3.4375
968.1	3.5	968.1	3.7188
968.2	3.3438	968.2	3.625
968.3	3.4375	968.3	3.4375
968.4	3.625	968.4	3.6875
968.5	3.375	968.5	3.4375
968.6	3.1562	968.6	3.6562
968.7	3.375	968.7	3.4375
968.8	3.375	968.8	3.5625
968.9	3.2188	968.9	3.4062
969	3.2188	969	3.5
969.1	3.0625	969.1	3.4062
969.2	3.0938	969.2	3.2188
969.3	3.1562	969.3	3.3125
969.4	3.125	969.4	3.4375
969.5	3.4688	969.5	3.5
969.6	3.375	969.6	3.4375
969.7	3.4688	969.7	3.4062
969.8	3.4688	969.8	3.5
969.9	3.4688	969.9	3.5938
970	3.5625	970	3.3125
970.1	3.375	970.1	3.3125
970.2	3.5	970.2	3.3125
970.3	3.4062	970.3	3.4688
970.4	3.375	970.4	3.3438
970.5	3.3125	970.5	3.4688
970.6	3.3125	970.6	3.25
970.7	3.3438	970.7	3.6875
970.8	3.5312	970.8	3.375
970.9	3.4062	970.9	3.5312
971	3.4062	971	3.6562
971.1	3.3125	971.1	3.3125
971.2	3.3125	971.2	3.5312
971.3	3.2188	971.3	3.2812
971.4	3.3438	971.4	3.5625
971.5	3.5312	971.5	3.2812
971.6	3.1562	971.6	3.375
971.7	3.2188	971.7	3.5312
971.8	3.25	971.8	3.4375
971.9	3.3125	971.9	3.375
972	3.3438	972	3.5312
972.1	3.1875	972.1	3.4688
972.2	3.4688	972.2	3.5625
972.3	3.4062	972.3	3.5938
972.4	3.3125	972.4	3.375
972.5	3.3438	972.5	3.4062
972.6	3.25	972.6	3.4375
972.7	3.2812	972.7	3.5938
972.8	3.375	972.8	3.2812
972.9	3.4375	972.9	3.375
973	3.4375	973	3.375
973.1	3.1875	973.1	3.4375
973.2	3.4688	973.2	3.5
973.3	3.4062	973.3	3.4062
973.4	3.375	973.4	3.4375
973.5	3.4375	973.5	3.4375
973.6	3.4062	973.6	3.2812
973.7	3.375	973.7	3.5
973.8	3.7188	973.8	3.375
973.9	3.5312	973.9	3.5312
974	3.4688	974	3.4062
974.1	3.2812	974.1	3.2812
974.2	3.3438	974.2	3.5312
974.3	3.625	974.3	3.5312
974.4	3.5	974.4	3.6562
974.5	3.3125	974.5	3.5625
974.6	3.2812	974.6	3.5938
974.7	3.5625	974.7	3.625
974.8	3.3125	974.8	3.4688
974.9	3.3125	974.9	3.5938
975	3.3125	975	3.6562
975.1	3.4375	975.1	3.5938
975.2	3.4375	975.2	3.375
975.3	3.1562	975.3	3.5625
975.4	3.2188	975.4	3.5
975.5	3.375	975.5	3.5312
975.6	3.125	975.6	3.5312
975.7	3.3438	975.7	3.4062
975.8	3.4375	975.8	3.4062
975.9	3.1875	975.9	3.3125
976	3.1562	976	3.25
976.1	3.3438	976.1	3.4062
976.2	3.4375	976.2	3.2812
976.3	3.5312	976.3	3.375
976.4	3.5312	976.4	3.4062
976.5	3.3438	976.5	3.5312
976.6	3.3438	976.6	3.3438
976.7	3.5312	976.7	3.25
976.8	3.5312	976.8	3.3125
976.9	3.6562	976.9	3.375
977	3.3438	977	3.3438
977.1	3.5312	977.1	3.2812
977.2	3.5312	977.2	3.2188
977.3	3.625	977.3	3.3125
977.4	3.4375	977.4	3.3438
977.5	3.4062	977.5	3.3125
977.6	3.3438	977.6	3.3438
977.7	3.4062	977.7	3.5312
977.8	3.125	977.8	3.4375
977.9	2.9688	977.9	3.375
978	3.25	978	3.4688
978.1	3.375	978.1	3.3438
978.2	3.4688	978.2	3.4688
978.3	3.4375	978.3	3.6562
978.4	3.4062	978.4	3.6875
978.5	3.3438	978.5	3.375
978.6	3.25	978.6	3.25
978.7	3.4688	978.7	3.4688
978.8	3.2812	978.8	3.5938
978.9	3.4688	978.9	3.4062
979	3.25	979	3.375
979.1	3.4688	979.1	3.4062
979.2	3.375	979.2	3.25
979.3	3.25	979.3	3.4375
979.4	3.4688	979.4	3.3125
979.5	3.4062	979.5	3.5938
979.6	3.4375	979.6	3.2812
979.7	3.4688	979.7	3.1562
979.8	3.4688	979.8	3.4375
979.9	3.2812	979.9	3.25
980	3.2188	980	3.5312
980.1	3	980.1	3.5
980.2	3.1875	980.2	3.4375
980.3	3.125	980.3	3.4375
980.4	3.2188	980.4	3.5625
980.5	3.3125	980.5	3.4375
980.6	3.4375	980.6	3.5
980.7	3.3125	980.7	3.5312
980.8	3.0938	980.8	3.1875
980.9	3.1875	980.9	3.0938
981	3.1875	981	3.3125
981.1	3.4375	981.1	3.4688
981.2	3.2812	981.2	3.4062
981.3	3.3438	981.3	3.5938
981.4	3.1875	981.4	3.4375
981.5	3.125	981.5	3.5312
981.6	3.1875	981.6	3.2812
981.7	3.3125	981.7	3.4062
981.8	3.2812	981.8	3.2812
981.9	3.125	981.9	3.5
982	3.0938	982	3.4375
982.1	3.25	982.1	3.4062
982.2	3.1875	982.2	3.5312
982.3	3.3125	982.3	3.375
982.4	3.25	982.4	3.5312
982.5	3.3125	982.5	3.4688
982.6	3.3438	982.6	3.3125
982.7	3.0625	982.7	3.5625
982.8	3.25	982.8	3.5
982.9	3.4062	982.9	3.5625
983	3.2812	983	3.5625
983.1	3.2188	983.1	3.5
983.2	3.375	983.2	3.2812
983.3	3.1875	983.3	3.4688
983.4	3.1875	983.4	3.6875
983.5	3.4375	983.5	3.4688
983.6	3.5625	983.6	3.5312
983.7	3.375	983.7	3.5938
983.8	3.3438	983.8	3.4688
983.9	3.2188	983.9	3.6875
984	3.4688	984	3.5
984.1	3.2812	984.1	3.4688
984.2	3.3125	984.2	3.4688
984.3	3.5	984.3	3.5
984.4	3.4062	984.4	3.5625
984.5	3.3125	984.5	3.5
984.6	3.1875	984.6	3.375
984.7	3.2188	984.7	3.5312
984.8	3.25	984.8	3.625
984.9	3.5312	984.9	3.6875
985	3.4688	985	3.6875
985.1	3.5312	985.1	3.4688
985.2	3.5625	985.2	3.4062
985.3	3.5	985.3	3.5
985.4	3.3125	985.4	3.5312
985.5	3.4375	985.5	3.4688
985.6	3.3125	985.6	3.5312
985.7	3.3438	985.7	3.625
985.8	3.1875	985.8	3.5625
985.9	3.4375	985.9	3.6875
986	3.0938	986	3.625
986.1	3.2812	986.1	3.7188
986.2	3.375	986.2	3.5938
986.3	3.4688	986.3	3.625
986.4	3.2812	986.4	3.7188
986.5	3.2812	986.5	3.5312
986.6	3.4375	986.6	3.5
986.7	3.4688	986.7	3.4375
986.8	3.5312	986.8	3.4062
986.9	3.3125	986.9	3.375
987	3.5	987	3.4375
987.1	3.4062	987.1	3.5625
987.2	3.5625	987.2	3.5312
987.3	3.375	987.3	3.5
987.4	3.4688	987.4	3.5938
987.5	3.3438	987.5	3.5
987.6	3.5625	987.6	3.1875
987.7	3.4375	987.7	3.3125
987.8	3.6562	987.8	3.2812
987.9	3.4688	987.9	3.125
988	3.3438	988	3.5625
988.1	3.4375	988.1	3.625
988.2	3.2188	988.2	3.5625
988.3	3.375	988.3	3.5938
988.4	3.3438	988.4	3.2812
988.5	3.4375	988.5	3.3125
988.6	3.375	988.6	3.375
988.7	3.4688	988.7	3.3438
988.8	3.4375	988.8	3.6562
988.9	3.5312	988.9	3.5
989	3.4375	989	3.5
989.1	3.4688	989.1	3.6562
989.2	3.4688	989.2	3.6562
989.3	3.1562	989.3	3.6875
989.4	3.3438	989.4	3.5312
989.5	3.4688	989.5	3.6875
989.6	3.5	989.6	3.75
989.7	3.4375	989.7	3.7188
989.8	3.2812	989.8	3.5625
989.9	3.375	989.9	3.4688
990	3.375	990	3.3438
990.1	3.2812	990.1	3.4375
990.2	3.5312	990.2	3.375
990.3	3.1875	990.3	3.4062
990.4	3.5	990.4	3.25
990.5	3.2812	990.5	3.2812
990.6	3.2812	990.6	3.3438
990.7	3.3438	990.7	3.4062
990.8	3.375	990.8	3.4062
990.9	3.3125	990.9	3.25
991	3.3438	991	3.3125
991.1	3.3125	991.1	3.3125
991.2	3.2812	991.2	3.3125
991.3	3.375	991.3	3.125
991.4	3.5	991.4	3.4062
991.5	3.4375	991.5	3.5625
991.6	3.3438	991.6	3.3438
991.7	3.1875	991.7	3.5312
991.8	3.25	991.8	3.5938
991.9	3.375	991.9	3.5625
992	3.3125	992	3.5312
992.1	3.3438	992.1	3.625
992.2	3.4375	992.2	3.625
992.3	3.5312	992.3	3.5938
992.4	3.3438	992.4	3.5
992.5	3.5625	992.5	3.625
992.6	3.4062	992.6	3.625
992.7	3.3438	992.7	3.625
992.8	3.3438	992.8	3.5625
992.9	3.4375	992.9	3.625
993	3.25	993	3.625
993.1	3.1562	993.1	3.4375
993.2	3.1562	993.2	3.375
993.3	3.375	993.3	3.3438
993.4	3.375	993.4	3.3438
993.5	3.1875	993.5	3.5625
993.6	3.25	993.6	3.4688
993.7	3.3125	993.7	3.6875
993.8	3.2188	993.8	3.7188
993.9	3.25	993.9	3.75
994	3.0312	994	3.5
994.1	3.0938	994.1	3.625
994.2	3.4062	994.2	3.5625
994.3	3.25	994.3	3.5625
994.4	3.5625	994.4	3.5625
994.5	3.2812	994.5	3.5938
994.6	3.5625	994.6	3.5
994.7	3.3125	994.7	3.5312
994.8	3.2812	994.8	3.4688
994.9	3.375	994.9	3.5938
995	3.5	995	3.375
995.1	3.5312	995.1	3.5938
995.2	3.4375	995.2	3.5312
995.3	3.4688	995.3	3.5312
995.4	3.375	995.4	3.4062
995.5	3.4062	995.5	3.4375
995.6	3.5	995.6	3.2812
995.7	3.5625	995.7	3.3125
995.8	3.2188	995.8	3.5938
995.9	3.0938	995.9	3.5
996	3	996	3.4688
996.1	3.2812	996.1	3.4688
996.2	3.3438	996.2	3.5312
996.3	3.4688	996.3	3.5625
996.4	3.1875	996.4	3.5
996.5	3.4375	996.5	3.625
996.6	3.375	996.6	3.4062
996.7	3.1875	996.7	3.6562
996.8	3.4375	996.8	3.4688
996.9	3.625	996.9	3.5938
997	3.4062	997	3.4062
997.1	3.5938	997.1	3.4062
997.2	3.2812	997.2	3.4375
997.3	3.2188	997.3	3.5312
997.4	3.4062	997.4	3.5
997.5	3.5	997.5	3.875
997.6	3.0938	997.6	3.5312
997.7	3.2188	997.7	3.5312
997.8	3.3438	997.8	3.5938
997.9	3.3438	997.9	3.5625
998	3.25	998	3.5312
998.1	3.4688	998.1	3.625
998.2	3.25	998.2	3.4688
998.3	3.3125	998.3	3.4375
998.4	3.2812	998.4	3.5312
998.5	3.0938	998.5	3.5625
998.6	3.25	998.6	3.6875
998.7	3.25	998.7	3.5312
998.8	3.2188	998.8	3.4062
998.9	3.3125	998.9	3.3438
999	3.2188	999	3.2812
999.1	3.375	999.1	3.4688
999.2	3.3438	999.2	3.4375
999.3	3.5625	999.3	3.4062
999.4	3.5	999.4	3.5938
999.5	3.4062	999.5	3.375
999.6	3.3125	999.6	3.4688
999.7	3.2188	999.7	3.4375
999.8	3.4375	999.8	3.4688
999.9	3.375	999.9	3.4688
1000	3.3125	1000	3.625

## Sheet: Figure_4d
REF_energy_exp	GAP_energy_exp	NEQUIP_energy_exp	REF_energy_hypot	GAP_energy_hypot	NEQUIP_energy_hypot
-4.91046	-4.89734	-4.90836	-4.92258	-4.90308	-4.92126
-4.93515	-4.87444	-4.93278	-4.90314	-4.88941	-4.90217
-4.93078	-4.90458	-4.93197	-4.90423	-4.87014	-4.9036
-4.93494	-4.89117	-4.93377	-4.92848	-4.89335	-4.92607
-4.9289	-4.88076	-4.93128	-4.91752	-4.90052	-4.91645
-4.929	-4.90799	-4.92556	-4.92281	-4.88439	-4.91979
-4.93124	-4.85177	-4.92853	-4.9108	-4.89346	-4.91017
-4.92811	-4.89927	-4.92484	-4.92551	-4.88842	-4.92199
-4.92133	-4.90273	-4.92133	-4.92589	-4.89479	-4.92432
-4.91564	-4.91451	-4.91726	-4.88786	-4.86075	-4.88933
-4.91986	-4.90441	-4.91771	-4.92076	-4.88967	-4.92135
-4.92401	-4.90448	-4.92201	-4.90072	-4.89607	-4.90071
-4.92252	-4.89523	-4.92051	-4.90934	-4.90818	-4.9095
-4.91986	-4.90439	-4.9177	-4.92511	-4.88313	-4.92336
-4.92146	-4.8994	-4.92013	-4.9044	-4.89927	-4.90263
			-4.89844	-4.88018	-4.89899
			-4.91641	-4.89764	-4.91528
			-4.92564	-4.87256	-4.92548
			-4.90342	-4.89993	-4.90296
			-4.90985	-4.88208	-4.90775
			-4.91668	-4.88731	-4.91635
			-4.90178	-4.89283	-4.90041
			-4.9153	-4.83716	-4.91585
			-4.89116	-4.88679	-4.89265
			-4.91118	-4.89074	-4.91056
			-4.9064	-4.8938	-4.90532
			-4.91588	-4.87883	-4.91806
			-4.90524	-4.8888	-4.90414
			-4.92658	-4.89736	-4.92753
			-4.92518	-4.89491	-4.92432
			-4.92357	-4.89931	-4.921
			-4.91518	-4.9151	-4.91556
			-4.91224	-4.90343	-4.91175
			-4.90829	-4.88723	-4.90827
			-4.92848	-4.89628	-4.92597
			-4.92196	-4.90142	-4.92116
			-4.92651	-4.89821	-4.92657
			-4.92376	-4.89841	-4.92294
			-4.92332	-4.89532	-4.92516

[truncated: 7 more sheets: Figure_5c, Figure_5d, Figure_5e, Figure_5f, Supplementary_Figure_1, Supplementary_Figure_2, Supplementary_Figure_3]
